# Supplementary material for: Smad3 promotes cancer progression by inhibiting E4BP4-mediated NK cell development
Source: Nat Commun. 2017 Mar 6;8:14677. doi: 10.1038/ncomms14677 (PMC5343519; doi:10.1038/ncomms14677)
Supplement: Supplementary Data 1 — Raw data underlying tumour volume measurements. [file ncomms14677-s1.xls]

## Sheet: Figure 1b
Tumor volume (mm3) for Figure 1b
Smad3 WT	7d	7d	7d	14d	14d	14d	21d	21d	21d				Smad3 WT	Smad3 KO
	a(mm)	b(mm)	V=0.5*a*b*b(mm3)	a(mm)	b(mm)	V=0.5*a*b*b(mm3)	a(mm)	b(mm)	V=0.5*a*b*b(mm3)			0	0	0
N317	4.28	3.68	28.9807	12.5	9.16	524.41	15.7	12.03	1136.06			7	56.52	26.28
N318	5.37	5.26	74.28	11.08	10.1	565.14	13.2	12.56	1041			14	477.98	0
N319	5.2	5.05	66.3	10.12	8.25	344.4	14.81	12.32	1124			21	1100.33	0
Means			56.5202	11.2333	9.17	477.983	14.57	12.3033	1100.35
SD			24.1814			117.465			51.7537
Smad3 KO	7d	7d	7d	14d	14d	14d	21d	21d	21d
	a(mm)	b(mm)	V=0.5*a*b*b(mm3)	a(mm)	b(mm)	V=0.5*a*b*b(mm3)	a(mm)	b(mm)	V=0.5*a*b*b(mm3)
N315	5.46	3.37	31.0043	0	0	0	0	0	0
S730	5.24	3.11	25.34	0	0	0	0	0	0
S731	4.28	3.24	22.46	0	0	0	0	0	0
Means			26.2681			0			0
SD			4.34712			0			0

## Sheet: Figure 1f
Tumor volume (mm3) for Figure 1f
Smad3 WT	7d	7d	7d	14d	14d	14d	21d	21d	21d				Smad3 WT	Smad3 KO
	a(mm)	b(mm)	V=0.5*a*b*b(mm3)	a(mm)	b(mm)	V=0.5*a*b*b(mm3)	a(mm)	b(mm)	V=0.5*a*b*b(mm3)			0	0	0
N627	6.74	5.81	113.758	15.29	10.57	854.137	17.76	13.21	1549.6			7	196.6	38.13
N621	8.29	6.01	149.718	16.02	13.08	1370.4	17.29	15.05	1958.11			14	1554.87	38.58
N683	7.75	6.98	188.792	16.2	15.86	2037.47	18.03	17.13	2645.33			21	2184.17	79.55
N685	8.8	7.32	235.763	16.3	13.18	1415.76	17.92	15.56	2169.34
N687	9.55	7.86	294.998	17.23	15.6	2096.55	19.95	16.14	2598.48
Means			196.606			1554.86			2184.17
SD			71.3048			517.379			457.802
Smad3 KO	7d	7d	7d	14d	14d	14d	21d	21d	21d
	a(mm)	b(mm)	V=0.5*a*b*b(mm3)	a(mm)	b(mm)	V=0.5*a*b*b(mm3)	a(mm)	b(mm)	V=0.5*a*b*b(mm3)
N513	4.01	2.87	16.515	4.18	3.5	25.6025	4.3	3.91	32.8694
S771	5.54	3.27	29.6193	6.13	4.25	55.3616	7.73	6.08	142.875
S806	4.62	4.03	37.5165	5.21	4.89	62.291	9.15	5.28	127.544
S813	5.27	3.86	39.2604	4.83	3.9	36.7321	6.7	5.2	90.584
S815	6.03	4.74	67.7398	2.97	2.95	12.9232	2.02	1.97	3.91971
Means			38.1302			38.5821			79.5584
SD			18.8284			20.4569			59.8628

## Sheet: Figure 2f
Tumor volume (mm3) for Figure 2f
Control IgG	5d	5d	5d	7d	7d	7d	10d	10d	10d	14d	14d	14d			Control IgG	37.2667	50.27	78.55	141.297
	a(mm)	b(mm)	V=0.5*a*b*b(mm3)	a(mm)	b(mm)	V=0.5*a*b*b(mm3)	a(mm)	b(mm)	V=0.5*a*b*b(mm3)	a(mm)	b(mm)	V=0.5*a*b*b(mm3)			anti-NK1.1	114.405	200.74	457.803	1545.15
S906	4.82	4.15	41.5062	5.3	4.62	56.5627	5.95	4.97	73.4852	8.11	6.82	188.608
S968	4.55	4.13	38.8044	5.02	4.57	52.4211	6.04	5.45	89.7015	6.95	5.91	121.375			SD
S970	4.34	3.81	31.4999	4.61	4.26	41.8302	5.82	4.99	72.4593	6.89	5.75	113.9				5	7	10	14
Means			37.2702			50.2713			78.5487			141.294			Control IgG	5.17333	7.59672	9.66991	41.1449
SD			5.17657			7.59785			9.67229			41.1447			anti-NK1.1	12.7621	15.5977	141.075	247.341
anti-NK1.1	5d	5d	5d	7d	7d	7d	10d	10d	10d	14d	14d	14d
	a(mm)	b(mm)	V=0.5*a*b*b(mm3)	a(mm)	b(mm)	V=0.5*a*b*b(mm3)	a(mm)	b(mm)	V=0.5*a*b*b(mm3)	a(mm)	b(mm)	V=0.5*a*b*b(mm3)
S966	6.95	5.52	105.885	8.29	6.85	194.494	10.25	8.31	353.913	15.87	13.29	1401.51
S967	7.21	6.08	133.264	8.43	7.21	219.113	10.35	9.2	438.012
S973	6.54	5.73	107.364	8.05	6.74	182.846	10.33	8.54	376.692	14.63	13.85	1403.18
S975	6.45	5.87	111.124	8.6	6.93	206.507	12.54	10.28	662.604	16.23	15.02	1830.75
Means			114.409			200.74			457.805			1545.15
SD			12.762			15.5995			141.076			247.338

## Sheet: Figure 3b
Tumor volume (mm3) for Figure 3b
																			Smad3 WT+WTBM	Smad3 WT+KOBM
Smad3 WT+WTBM	7d	7d	7d	10d	10d	10d	14d	14d	14d	17d	17d	17d	21d	21d	21d			0	0	0
	a(mm)	b(mm)	V=0.5*a*b*b(mm3)	a(mm)	b(mm)	V=0.5*a*b*b(mm3)	a(mm)	b(mm)	V=0.5*a*b*b(mm3)	a(mm)	b(mm)	V=0.5*a*b*b(mm3)	a(mm)	b(mm)	V=0.5*a*b*b(mm3)			7	75.7	36.9
P243	5.17	4.54	53.281	6.45	5.69	104.413	8.08	7.34	217.657	10.48	9.04	428.221	10.93	9.89	534.543			10	159.1	47.3
P245	6.7	5.43	98.7744	8.62	7.33	231.572	8.49	7.68	250.38	8.86	8.47	317.812	10.78	9.63	499.852			14	244.3	52.5
P247	5.8	5.45	86.1372	6.31	6.27	124.032	8.3	7.19	214.539			Death			Death			17	446.1	60.3
P304	5.34	4.92	64.6311	7.56	6.83	176.333	9.14	8.03	294.678	12.06	9.91	592.195	13.8	11.39	895.151			21	643.2	67.6
Means			75.7059			159.087			244.314			446.073			643.18
SD			20.5467			57.0658			37.2847			138.06			218.9
Smad3 WT+KOBM	7d	7d	7d	10d	10d	10d	14d	14d	14d	17d	17d	17d	21d	21d	21d
	a(mm)	b(mm)	V=0.5*a*b*b(mm3)	a(mm)	b(mm)	V=0.5*a*b*b(mm3)	a(mm)	b(mm)	V=0.5*a*b*b(mm3)	a(mm)	b(mm)	V=0.5*a*b*b(mm3)	a(mm)	b(mm)	V=0.5*a*b*b(mm3)
P239	4.54	3.89	34.3499	5.01	4.29	46.1023	4.93	4.38	47.2895			Death
P242	4.29	3.9	32.6254	4.69	4.4	45.3992	4.6	4.31	42.725	4.43	4.19	38.8868	4.12	4.09	34.4599
P278	4.59	4.56	47.7213	4.84	4.67	52.7775	4.11	4.07	34.0409	4.78	4.41	46.481	5.35	4.97	66.0749
P305	4.84	4.06	39.8903	5.02	4.51	51.0537	6.41	5.52	97.6576	7.35	5.97	130.98	7.78	6.27	152.927
P306	4.64	3.6	30.0672	4.95	4.08	41.1998	4.74	4.15	40.8173	3.78	3.63	24.9043	3.46	3.12	16.8405
Means			36.9308			47.3065			52.5061			60.31			67.575
SD			7.02674			4.64631			25.6863			47.9515			60.4369

## Sheet: Figure 3c
Tumor volume (mm3) for Figure 3c
																			Smad3 WT+WTBM	Smad3 WT+KOBM		SD
Smad3 WT+WTBM	7d	7d	7d	10d	10d	10d	14d	14d	14d	17d	17d	17d	21d	21d	21d			0	0	0
	a(mm)	b(mm)	V=0.5*a*b*b(mm3)	a(mm)	b(mm)	V=0.5*a*b*b(mm3)	a(mm)	b(mm)	V=0.5*a*b*b(mm3)	a(mm)	b(mm)	V=0.5*a*b*b(mm3)	a(mm)	b(mm)	V=0.5*a*b*b(mm3)			7	101.04	36.55	0	7	10	14	17	21
P299	6.69	5.16	89.0626	8.73	7.49	244.877	9.49	8.74	362.459	11.12	9.59	511.343	12.85	10.48	705.66			10	226.56	54.36	0	13	43	77	57	47
P301	6.95	5.74	114.493	8.51	7.78	257.548	9.6	8.72	364.984	11.73	9.91	575.991	12.49	10.65	708.324			14	318.73	100.25	0	7	12	24	47	59
P303	6.56	5.51	99.5811	7.36	6.94	177.242	8.09	7.52	228.746	10.27	9.48	461.485	11.97	10.23	626.348			17	516.27	123.08
Means			101.046			226.556			318.73			516.27			680.11			21	680.11	165.87
SD			12.7782			43.1743			77.9383			57.412			46.5791
Smad3 WT+KOBM	7d	7d	7d	10d	10d	10d	14d	14d	14d	17d	17d	17d	21d	21d	21d
	a(mm)	b(mm)	V=0.5*a*b*b(mm3)	a(mm)	b(mm)	V=0.5*a*b*b(mm3)	a(mm)	b(mm)	V=0.5*a*b*b(mm3)	a(mm)	b(mm)	V=0.5*a*b*b(mm3)	a(mm)	b(mm)	V=0.5*a*b*b(mm3)
P240	4.64	3.87	34.7464	5.62	4.69	61.809	7.02	5.8	118.076	7.62	6.11	142.235	8.3	6.72	187.407
P279	4.5	3.81	32.6612	4.79	4.03	38.897	5.65	5.06	72.3302	5.96	5.38	86.2543	7.04	6.29	139.266
P307	4.54	4.53	46.5824	5.28	4.94	64.4255	6.53	6.12	122.289	7.48	6.97	181.693	8.43	7.51	237.726
P308	4.58	3.75	32.2031	5.03	4.56	52.2959	5.86	5.49	88.3105	5.87	5.29	82.1333	6.12	5.69	99.0709
Means			36.5483			54.3569			100.251			123.08			165.87
SD			6.78038			11.5494			23.983			47.7323			59.992

## Sheet: Figure 6b
Tumor volume (mm3) for Figure 6b
Control	0d	0d	0d	1d	1d	1d	3d	3d	3d	5d	5d	5d	7d	7d	7d	9d	9d	9d	11d	11d	11d	13d	13d	13d	15d	15d	15d			Control	2.5 µg/g SIS3	5 µg/g SIS3	10 µg/g SIS3
	a(mm)	b(mm)	V=0.5*a*b*b(mm3)	a(mm)	b(mm)	V=0.5*a*b*b(mm3)	a(mm)	b(mm)	V=0.5*a*b*b(mm3)	a(mm)	b(mm)	V=0.5*a*b*b(mm3)	a(mm)	b(mm)	V=0.5*a*b*b(mm3)	a(mm)	b(mm)	V=0.5*a*b*b(mm3)	a(mm)	b(mm)	V=0.5*a*b*b(mm3)	a(mm)	b(mm)	V=0.5*a*b*b(mm3)	a(mm)	b(mm)	V=0.5*a*b*b(mm3)		0	60.985	44.29	39.32	38.536
P091	5.19	5.01	65.1348	5.78	5.44	85.5255	7.95	7.36	215.324	9.3	9.01	377.487	10.63	10.29	562.774	13.18	12.07	960.063	17.19	14.65	1844.68	18.7	16.51	2548.62			Death		1	75.7767	54.6	47.324	44.41
P092	5.47	4.88	65.1324	5.91	5.39	85.849	8.87	7.81	270.518	10.25	9.33	446.126	11.38	11.13	704.86	13.37	12.89	1110.73	16.68	16.11	2164.5	18.01	16.86	2559.76	17.95	17.02	2599.88		3	258.633	171.5	106.04	48.734
P097	5.43	5.12	71.1721	5.65	5.26	78.161	8.7	8.14	288.229	10.64	10.37	572.096	12.74	12.18	945.005	13.82	13.61	1279.95	16.64	15.48	1993.72	18.52	17.23	2749.04	18.52	17.72	2907.63		5	625.064	279.017	162.97	67.762
P236	5.84	4.71	64.7776	6.13	5	76.625	9.82	8.61	363.989	12.35	12.02	892.166	14.3	14.12	1425.53	16.25	15.07	1845.23	18.43	17.34	2770.73	16.7	16.04	2148.3	18.15	17.74	2855.97		7	940.78	366.957	235.792	128
S840	5.63	4.27	51.3256	5.98	4.89	71.4972	8.76	7.53	248.35	12.82	11.43	837.434	13.62	12.51	1065.77	14.17	13.38	1268.39	16.42	15.65	2010.81	16.03	15.12	1832.34	18.04	17.06	2625.21		9	1292.87	494.279	364.84	262.172
S881	5.02	4.39	48.373	5.16	4.7	56.9922	7.07	6.84	165.387			Death																	11	2156.89	732.355	565.032	435.928
Means			60.9859			75.775			258.633			625.062			940.786			1292.87			2156.89			2367.61			2747.17		13	2367.61	972.813	774.72	518.392
SD			8.99943			10.7151			67.5177			230.523			335.099			335.336			361.347			370.737			157.216		15	2747.17	1072.29	996.609	547.768
2.5 µg/g	0d	0d	0d	1d	1d	1d	3d	3d	3d	5d	5d	5d	7d	7d	7d	9d	9d	9d	11d	11d	11d	13d	13d	13d	15d	15d	15d
	a(mm)	b(mm)	V=0.5*a*b*b(mm3)	a(mm)	b(mm)	V=0.5*a*b*b(mm3)	a(mm)	b(mm)	V=0.5*a*b*b(mm3)	a(mm)	b(mm)	V=0.5*a*b*b(mm3)	a(mm)	b(mm)	V=0.5*a*b*b(mm3)	a(mm)	b(mm)	V=0.5*a*b*b(mm3)	a(mm)	b(mm)	V=0.5*a*b*b(mm3)	a(mm)	b(mm)	V=0.5*a*b*b(mm3)	a(mm)	b(mm)	V=0.5*a*b*b(mm3)
P005	4.38	3.83	32.1249	4.51	3.96	35.362	7.44	7.32	199.327	7.89	7.78	238.785	8.6	8.54	313.606	10.39	9.52	470.825	11.88	11.17	741.127	13.06	12.43	1008.92	13.62	12.87	1127.99
P010	5.56	3.75	39.0937	5.78	3.97	45.549	7.79	6.91	185.979	8.6	8.27	294.089	9.97	9.36	436.734	11.35	11.24	716.966	13.41	12.29	1012.75	13.87	13.03	1177.43	14.85	13.19	1291.77
P099	5	4.91	60.2703	5.09	5.03	64.3908	7.56	6.6	164.657	8.25	7.89	256.79	8.63	8.49	311.026	8.68	8.5	313.565	9.72	9.13	405.115			Death
P286	5.68	4.01	45.6675	4.13	5.95	73.1062	7.24	6.13	136.028	9.23	8.41	326.41	9.46	9.27	406.463	10.03	9.74	475.761	11.94	11.36	770.426	11.61	11.23	797.1	12.16	11.45	797.1
Means			44.2891			54.602			171.498			279.019			366.957			494.279			732.355			994.483			1072.29
SD			12			17.2275			27.6226			39.0981			64.3018			166.473			249.823			190.576			115.814
5 µg/g	0d	0d	0d	1d	1d	1d	3d	3d	3d	5d	5d	5d	7d	7d	7d	9d	9d	9d	11d	11d	11d	13d	13d	13d	15d	15d	15d
	a(mm)	b(mm)	V=0.5*a*b*b(mm3)	a(mm)	b(mm)	V=0.5*a*b*b(mm3)	a(mm)	b(mm)	V=0.5*a*b*b(mm3)	a(mm)	b(mm)	V=0.5*a*b*b(mm3)	a(mm)	b(mm)	V=0.5*a*b*b(mm3)	a(mm)	b(mm)	V=0.5*a*b*b(mm3)	a(mm)	b(mm)	V=0.5*a*b*b(mm3)	a(mm)	b(mm)	V=0.5*a*b*b(mm3)	a(mm)	b(mm)	V=0.5*a*b*b(mm3)
P006	5.17	4.55	53.516	5.52	4.95	67.6269	6.59	6.12	123.412	7.55	7.32	202.274	8.31	8.03	267.918	9.76	9.41	432.115	11.14	10.79	648.482	12.32	11.41	801.959	13.21	12.73	1070.36
P090	4.33	3.49	26.3699	4.66	3.78	33.292	5.98	5.28	83.3564	7.18	6.54	153.55	7.57	6.86	178.121	9.03	8.59	333.153	11.73	10.66	666.473	13.47	12.71	1088	14.12	13.4	1267.69
P093	5.09	4.27	46.4027	5.27	4.53	54.0726	5.32	5.09	68.9155	6.45	6.03	117.264	7.3	7.17	187.642	8.78	8.44	312.716	10.57	9.96	524.28	9.23	9.2	390.614	10.37	9.89	507.156
P291	5.03	3.88	37.8618	5.19	4.08	43.1974	6.74	6.03	122.536	7.85	7.04	194.529	8.85	8.16	294.641	10.07	9.87	490.494	11.92	10.93	712.011	12.84	11.29	818.32	12.34	13.6	1141.2
P309	4.16	3.95	32.4532	4.42	4.17	38.4295	7.14	6.08	131.97	6.97	6.5	147.241	8.48	7.69	250.737	8.45	7.78	255.732	8.69	7.94	273.924
Means			39.3207			47.3237			106.038			162.972			235.812			364.842			565.034			774.723			996.603
SD			10.8244			13.7003			28.0136			35.2347			50.8995			94.7896			176.961			287.706			336.352
10 µg/g	0d	0d	0d	1d	1d	1d	3d	3d	3d	5d	5d	5d	7d	7d	7d	9d	9d	9d	11d	11d	11d	13d	13d	13d	15d	15d	15d
	a(mm)	b(mm)	V=0.5*a*b*b(mm3)	a(mm)	b(mm)	V=0.5*a*b*b(mm3)	a(mm)	b(mm)	V=0.5*a*b*b(mm3)	a(mm)	b(mm)	V=0.5*a*b*b(mm3)	a(mm)	b(mm)	V=0.5*a*b*b(mm3)	a(mm)	b(mm)	V=0.5*a*b*b(mm3)	a(mm)	b(mm)	V=0.5*a*b*b(mm3)	a(mm)	b(mm)	V=0.5*a*b*b(mm3)	a(mm)	b(mm)	V=0.5*a*b*b(mm3)
P100	5.08	4.81	58.7657	5.36	4.97	66.1984	5.81	5.12	76.1528	6.59	5.57	102.227	8.01	7.4	219.314	9.56	9.42	424.16	10.57	9.95	523.228	10.73	9.68	502.713	10.36	9.6	477.389
P007	4.85	3.97	38.2202	5.02	4.36	47.7141	4.37	3.66	29.2694	4.81	4.4	46.5608	5.03	4.52	51.3825	6.22	5.58	96.8342	8.02	7.74	240.229	8.04	7.75	241.451	6.57	6.02	119.05
P008	4.57	4.01	36.743	4.83	4.04	39.4167	4.87	4.23	43.5692	5.38	4.91	64.8508	6.8	6.51	144.092	8.65	7.94	272.664	9.83	9.45	438.922	11.46	10.86	675.794	12.51	10.95	749.99
P009	4.54	3.16	22.6673	4.81	3.29	26.032	4.95	4.53	50.7892	4.99	4.64	53.7164	6.7	6.18	127.945	8.87	8.43	315.173	10.71	10.43	582.543	11.65	11.23	734.608	11.84	11.51	784.282
P287	4.38	4.07	36.2771	4.43	4.39	42.6877	4.86	4.25	43.8919	5.47	5.12	71.6964	6.8	5.35	97.3165	7.86	7.17	202.037	9.66	9.04	394.715	10.18	9.27	437.398	10.99	10.52	608.134
Means			38.5347			44.4098			48.7345			67.8103			128.01			262.174			435.928			518.393			547.769
SD			12.9371			14.5886			17.212			21.5555			62.0663			122.589			131.456			196.867			268.9

## Sheet: Supplementary Figure 2B
Tumor volume (mm3) for Supplementary Figure 2B
Smad3+/+	a (mm)	b(mm)	V=0.5*a*b*b(mm3)
D925	8.5	9.7	399.882
D927	6.4	11.5	423.2
F081	6.5	9.6	299.52
Means			374.201
SD			65.7
Smad3-/-	a (mm)	b(mm)	V=0.5*a*b*b(mm3)
D952	3.3	4.1	27.7365
D953	3.5	5.1	45.5175
F078	3.3	3.9	25.0965
Means			32.7835
SD			11.1

## Sheet: Supplementary Figure 11B
Tumor volume (mm3) for Supplementary Figure 11B
Control	0d	0d	0d	1d	1d	1d	3d	3d	3d	5d	5d	5d	7d	7d	7d	9d	9d	9d	11d	11d	11d	13d	13d	13d	15d	15d	15d			Control	2.5 µg/g SIS3	5 µg/g SIS3	10 µg/g SIS3
	a(mm)	b(mm)	V=0.5*a*b*b(mm3)	a(mm)	b(mm)	V=0.5*a*b*b(mm3)	a(mm)	b(mm)	V=0.5*a*b*b(mm3)	a(mm)	b(mm)	V=0.5*a*b*b(mm3)	a(mm)	b(mm)	V=0.5*a*b*b(mm3)	a(mm)	b(mm)	V=0.5*a*b*b(mm3)	a(mm)	b(mm)	V=0.5*a*b*b(mm3)	a(mm)	b(mm)	V=0.5*a*b*b(mm3)	a(mm)	b(mm)	V=0.5*a*b*b(mm3)		0	45.75	37.71	34.36	36.04
P393	4.92	4.8	56.6784	5.74	5.21	77.9036	7.81	7.49	219.071	9.85	9.71	464.349	10.92	10.34	583.76	11.43	10.87	675.267	12.38	11.64	838.68			Death					1	70.06	63.36	60.39	56.89
P396	5.17	4.5	52.3462	5.9	5.19	79.4615	8.06	6.94	194.099	9.74	8.03	314.022	10.59	9.48	475.86	10.92	10.31	580.377	11.87	11.02	720.75	13.32	11.5	880.79	14.47	12.68	1163.26		3	191.03	113.98	105.93	78.76
P397	4.63	3.95	36.1198	5.23	4.67	57.0303	6.94	6.85	162.821	8.17	7.91	255.591	9.31	8.64	347.49	9.85	9.26	422.307	10.73	9.95	531.15	12.19	10.43	663.04	13.92	12.13	1024.07		5	323.75	32.93	29.97	28.85
P310	5.08	4.24	45.6631			Death										9.91	9.26	424.879	10.47	9.93	516.2	11.58	10.22	604.76	13.08	11.36	843.98		7	435.86	25.96	24.16	18.05
P363	4.79	3.98	37.9378	5.67	4.82	65.8639	7.88	6.91	188.128	8.76	7.72	261.041	9.42	8.45	336.306														9	525.71	18.68	16.68	9.73
Means			45.7491			70.0648			191.03			323.751			435.854			525.707			651.695			716.197			1010.44		11	651.7	41.89	27.69	17.49
SD			8.89832			10.6033			23.0931			97.3668			117.182			124.116			155.587			145.49			160.076		13	716.2	78.39	56.05	39.41
																													15	1010.44	123.24	86.12	62.85
2.5 µg/g	0d	0d	0d	1d	1d	1d	3d	3d	3d	5d	5d	5d	7d	7d	7d	9d	9d	9d	11d	11d	11d	13d	13d	13d	15d	15d	15d
	a(mm)	b(mm)	V=0.5*a*b*b(mm3)	a(mm)	b(mm)	V=0.5*a*b*b(mm3)	a(mm)	b(mm)	V=0.5*a*b*b(mm3)	a(mm)	b(mm)	V=0.5*a*b*b(mm3)	a(mm)	b(mm)	V=0.5*a*b*b(mm3)	a(mm)	b(mm)	V=0.5*a*b*b(mm3)	a(mm)	b(mm)	V=0.5*a*b*b(mm3)	a(mm)	b(mm)	V=0.5*a*b*b(mm3)	a(mm)	b(mm)	V=0.5*a*b*b(mm3)
P379	4.76	3.95	37.1339	5.51	4.56	57.2864	6.08	5.73	99.812	3.89	3.21	20.0415	3.24	3.07	15.2683	3.08	2.94	13.3111	4.15	3.47	24.9849	5.69	5.42	83.5759	6.35	6.17	120.869
P388	5.11	4.08	42.5316	5.83	4.97	72.0031	6.59	6.12	123.412	4.23	4.14	36.2503	4.01	3.59	25.8406	3.85	3.27	20.5838	4.81	4.52	49.1351	5.85	5.29	81.8535	6.73	6.03	122.354
P398	4.47	4.13	38.1222	5.27	4.65	56.9753	6.37	5.9	110.87	4.28	3.73	29.7736	4.32	3.58	27.6834	3.72	3.09	17.7595	4.79	4.38	45.9466	5.62	5.15	74.5282	6.43	5.98	114.97
S910	4.93	3.72	34.1117	5.54	4.82	64.3537	6.52	6.09	120.907	5.16	4.68	56.5082	4.83	3.99	38.447	4.09	3.45	24.3406	5.12	4.74	57.5171	6.07	5.38	87.8463	6.95	6.25	135.742
S912	4.26	4.15	36.6839	5.17	5.06	66.1853	7.25	5.63	114.901	5.89	3.48	35.6651	4.19	3.28	22.5388	3.84	3.01	17.3954	5.03	3.56	31.8741	6.01	4.62	64.1399	7.12	5.86	122.249
Means			37.7167			63.3608			113.981			35.6477			25.9557			18.6781			41.8916			78.3888			123.237
SD			3.07204			6.35073			9.33015			13.3565			8.43988			4.09235			13.2217			9.3044			7.61728
5 µg/g	0d	0d	0d	1d	1d	1d	3d	3d	3d	5d	5d	5d	7d	7d	7d	9d	9d	9d	11d	11d	11d	13d	13d	13d	15d	15d	15d
	a(mm)	b(mm)	V=0.5*a*b*b(mm3)	a(mm)	b(mm)	V=0.5*a*b*b(mm3)	a(mm)	b(mm)	V=0.5*a*b*b(mm3)	a(mm)	b(mm)	V=0.5*a*b*b(mm3)	a(mm)	b(mm)	V=0.5*a*b*b(mm3)	a(mm)	b(mm)	V=0.5*a*b*b(mm3)	a(mm)	b(mm)	V=0.5*a*b*b(mm3)	a(mm)	b(mm)	V=0.5*a*b*b(mm3)	a(mm)	b(mm)	V=0.5*a*b*b(mm3)
P218	4.15	3.88	31.2379	5.23	4.68	57.2748	5.85	5.51	88.8033	4.08	3.72	28.2303	4.17	3.85	30.9049	3.97	3.22	20.5813	4.14	3.86	30.8422	5.12	4.73	57.2746	5.86	5.48	87.9891
P219	4.31	4.05	35.3474	5.06	4.97	62.4933	6.27	6.15	118.574	4.59	4.27	41.8445	4.24	4.18	37.0415	3.68	3.35	20.6494	3.98	3.77	28.2837	4.95	4.81	57.2618	5.68	5.37	81.8968
P263	4.04	3.32	22.2652	5.12	4.51	52.0707	6.48	5.83	110.124	4.26	3.63	28.0668	3.82	3.26	20.2987	3.45	2.88	14.3078	4.01	3.49	24.4211	5.16	4.53	52.9439	5.54	5.07	71.2026
S908	4.78	4.29	43.9858	5.63	4.97	69.533	6.03	5.87	103.888	4.02	3.31	22.0218	3.75	3.18	18.9608	3.42	2.75	12.9319	3.99	3.42	23.3343	5.24	4.18	45.7777	5.93	5.26	82.0344
S911	4.23	3.9	32.1692	5.08	4.45	50.2984	5.91	5.6	92.6688	4.2	3.48	25.4318	3.88	3.06	18.1654	3.26	3.01	14.768	4.07	4.03	33.0502	5.85	5.12	76.6771	6.72	6.01	121.364
S913	4.8	4.14	41.135	5.79	4.94	70.6484	6.64	6.05	121.52	4.17	4.05	34.1992	4.02	3.11	19.4409	3.84	2.96	16.8223	4.16	3.55	26.2132	5.06	4.28	46.3456	5.85	4.97	72.2501
Means			34.3568			60.3864			105.93			29.9657			24.1354			16.6768			27.6908			56.0468			86.1228
SD			8.49544			9.51831			11.6393			7.83732			8.00902			3.0014			3.83868			12.6093			20.56
10 µg/g	0d	0d	0d	1d	1d	1d	3d	3d	3d	5d	5d	5d	7d	7d	7d	9d	9d	9d	11d	11d	11d	13d	13d	13d	15d	15d	15d
	a(mm)	b(mm)	V=0.5*a*b*b(mm3)	a(mm)	b(mm)	V=0.5*a*b*b(mm3)	a(mm)	b(mm)	V=0.5*a*b*b(mm3)	a(mm)	b(mm)	V=0.5*a*b*b(mm3)	a(mm)	b(mm)	V=0.5*a*b*b(mm3)	a(mm)	b(mm)	V=0.5*a*b*b(mm3)	a(mm)	b(mm)	V=0.5*a*b*b(mm3)	a(mm)	b(mm)	V=0.5*a*b*b(mm3)	a(mm)	b(mm)	V=0.5*a*b*b(mm3)
P255	4.25	3.99	33.8302	5.63	4.72	62.7137	5.98	5.41	87.5116	4.41	3.92	33.8829	4.22	3.17	21.2032	3.38	2.71	12.4115	3.89	3.26	20.6707	4.83	4.16	41.793	5.97	5.12	78.25
P321	5.01	4.08	41.6992	5.56	4.9	66.7478	6.07	5.92	106.366	4.87	3.74	34.0598	4.19	3.03	19.234	3.67	2.5	11.4688	3.92	3.14	19.3248	5.15	4.29	47.3906	6.03	4.94	73.5769
P361	4.34	3.87	32.4999	5.67	4.28	51.9327	6.02	4.99	74.9493	4.2	3.91	32.105	3.86	3.15	19.1504	3.08	2.69	11.1436	4	3.11	19.3442	5.31	4.48	53.2869	5.75	4.82	66.7932
P381	4.6	4.22	40.9593	5.11	4.46	50.823	5.59	4.7	61.7416	4.32	3.76	30.5372	3.75	3.04	17.328	2.98	2.14	6.8236	3.51	2.95	15.2729	4.13	3.79	29.6619	5.01	4.58	52.5459
P391	4.53	4.16	39.1972	5.04	4.92	61.0001	5.87	5.53	89.7549	4.28	3.29	23.1636	3.67	2.89	15.3261	3.12	2.07	6.68444	3.74	2.83	14.9766	4.25	3.8	30.685	5.14	4.39	49.5293
S909	4.05	3.72	28.0228	4.97	4.4	48.1096	5.16	4.5	52.245	4.13	3.06	19.3358	3.71	2.94	16.0339	3.06	2.54	9.87095	3.65	2.9	15.3482	4.38	3.92	33.6524	5.26	4.63	56.379
Means			36.0348			56.8878			78.7614			28.8474			18.0459			9.73381			17.4896			39.4116			62.8457
SD			5.95932			7.83796			21.6499			6.29168			1.77475			2.31031			2.26923			10.7172			11.7751
